# Supplementary material for: Mitochondrial Genome Analyses Suggest Multiple Trichuris Species in Humans, Baboons, and Pigs from Different Geographical Regions
Source: PLoS Negl Trop Dis. 2015 Sep 14;9(9):e0004059. doi: 10.1371/journal.pntd.0004059 (PMC4569395; doi:10.1371/journal.pntd.0004059)
Supplement: S1 Table — (XLSX) [file pntd.0004059.s001.xlsx]

## Sheet: Sheet1
Table S1. Summary of the 15 primers used for amplification of the mitochondrial genome human Trichuris (sample 'TTHUG').
	Forward		Reverse
TTHUG_1F	CAGGAAATCACAAGAAGATTGG	TTHUG_1R	TGAGAGGACTAAGTGAGGAAGAA
TTHUG_2F	TTCCAACGGGCGTTAAAAT	TTHUG_2R	GGGAGGTAGTCACCATCTGTG
TTHUG_3F	TCGTATTGCAGTCACATCTGC	TTHUG_3R	ACGGTTTGAGGGACAATGAT
TTHUG_4F	GCAGTGTTGAGTTCGCATTT	TTHUG_4R	TGTGATGATTTACTACAGTGCATAAG
TTHUG_5F	GGAAACAAATAATGCACCATCA	TTHUG_5R	TGGCGTAACATTTACTTCTTCA
TTHUG_6F	TCAATGAGCAGGGTTATGGAT	TTHUG_6R	TCTTTTCTCACCATAGGCATTG
TTHUG_7F	ACATAGGGACATCCCCACAA	TTHUG_7R	TGCCTTTCTTTATCAAAATTCCA
TTHUG_8F	ATGGGCTTTAGGCAATCAGA	TTHUG_8R	AAAAATTTTAACAAAGCCATGC
TTHUG_9F	CACCCTTTATGGCTAAGGTTGA	TTHUG_9R	GGAGAATGAGACCCAAGAGG
TTHUG_10F	GGGATTGCTGTCATTCACATT	TTHUG_10R	CGAGGGCTATCGATTAAAGAA
TTHUG_11F	TTAGGACGGCGGTAGAATTT	TTHUG_11R	ATTCCCAGGGTCTTCTCGTT
TTHUG_12F	TCTCTGGCTGAGTGCAAAAA	TTHUG_12R	AAGAATTTGCTGGAAATCTGGA
TTHUG_13F	CGATTTATCTCTCTTCCATTTCG	TTHUG_13R	GTCAGTATCAAGCGGCCAGT
TTHUG_14F	CACTAATTCTTCTTGGCTGCAC	TTHUG_14R	TTTTGATTCCAGTCTTATTTGGTTT
TTHUG_15F	CATCCTTGCCTTTTCGCTAT	TTHUG_15R	TGGCGATATCAAGGTAAATCG
