# Supplementary material for: Mitochondrial Genome Analyses Suggest Multiple Trichuris Species in Humans, Baboons, and Pigs from Different Geographical Regions
Source: PLoS Negl Trop Dis. 2015 Sep 14;9(9):e0004059. doi: 10.1371/journal.pntd.0004059 (PMC4569395; doi:10.1371/journal.pntd.0004059)
Supplement: S2 Table — (XLSX) [file pntd.0004059.s002.xlsx]

## Sheet: Sheet1
Table S2. Pairwise nucleotide and protein distances for the different mitochondrial protein-coding and rRNA (rrnS and rrnL) genes for Trichuris species recovered from different hosts and locations, including a human from Uganda (TTHUG), a human from China (TTHCH), baboons from Texas (TTB1 and TTB2), a pig from Uganda (TSUG), a pig from China (TSCH), a pig from Denmark (TSDK), and a Francois' leaf…
Cox1										Cox2										Cox3
	TTHCH	TTHUG	TTB1	TTB2	T.GHL	TSCH	TSUG	TSDK			TTHCH	TTHUG	TTB1	TTB2	T.GHL	TSCH	TSUG	TSDK			TTHCH	TTHUG	TTB1	TTB2	T.GHL	TSCH	TSUG	TSDK
TTHCH		3.9	3.5	2.2	12.9	13.5	13.3	13.5		TTHCH		7.6	7.6	2.7	18.8	28.1	28.1	28.6		TTHCH		11.3	10.9	3.5	25.7	34.2	33.9	33.5
TTHUG	16.4		0.4	4.9	13.9	13.5	13.3	13.3		TTHUG	17.5		0	5.8	19.6	26.8	26.8	28.1		TTHUG	21		1.2	10.9	24.1	35	34.6	33.9
TTB1	16.2	0.4		4.5	13.7	13.1	12.9	12.9		TTB1	17.2	0.6		5.8	19.6	26.8	26.8	28.1		TTB1	20.8	0.6		10.5	24.1	35.4	35	34.2
TTB2	5.5	17.5	17.2		13.5	13.9	13.7	14.1		TTB2	6.7	17.4	17.1		18.8	27.7	27.7	28.1		TTB2	8.2	19.1	19		24.5	34.2	33.9	33.9
T.GHL	23.9	24.8	24.6	25.4		16.1	16.3	15.9		T.GHL	24.3	25.8	25.8	24.9		30.4	30.4	31.3		T.GHL	29.1	29	29.1	29.1		30.7	30	30
TSCH	24.7	24.4	24.3	26	25.2		0.4	1.6		TSCH	30.4	28.9	29.1	31.3	31.3		0	3.6		TSCH	36	33.5	33.8	35.4	30.8		1.2	5.8
TSUG	25.9	24.8	24.7	26.8	25.2	3.6		1.6		TSUG	30.9	29.7	30	31.8	31.6	3.9		3.6		TSUG	36.7	33.4	33.6	36.2	30.9	3.2		4.7
TSDK	25.7	24.9	24.7	26.7	24.7	8.2	8.6			TSDK	30.4	29.4	29.5	30.3	33.5	8.8	10.8			TSDK	35.4	32.3	32.6	34.9	30.5	10.5	10.2
CytB										Nad1										Nad2
	TTHCH	TTHUG	TTB1	TTB2	T.GHL	TSCH	TSUG	TSDK			TTHCH	TTHUG	TTB1	TTB2	T.GHL	TSCH	TSUG	TSDK			TTHCH	TTHUG	TTB1	TTB2	T.GHL	TSCH	TSUG	TSDK
TTHCH		9.8	11.1	4.6	20.9	25.8	25.8	25.3		TTHCH		11.7	11.7	2	28.1	33.1	33.1	32.8		TTHCH		15.4	16.1	5.5	30.8	40.8	40.1	40.4
TTHUG	16.7		1.9	10.1	20.1	24.7	24.7	24.3		TTHUG	19.2		0	12	26.4	33.1	33.4	33.4		TTHUG	19.3		0.7	12.7	30.8	42.1	40.8	42.8
TTB1	17.7	1.3		11.4	20.4	25	25	25.5		TTB1	19.4	0.4		12	26.4	33.1	33.4	33.4		TTB1	19.5	0.5		13.4	31.2	42.5	41.1	43.2
TTB2	6.8	16.4	17.3		21.5	26.4	26.1	26.1		TTB2	4.6	20.3	20.6		28.4	33.1	33.1	32.8		TTB2	9.2	19.9	20.1		30.8	40.1	39.4	40.1
T.GHL	26.1	26.5	27.1	27.7		27.2	27.2	27.2		T.GHL	30.1	29.6	29.6	31.4		32.4	32.1	32.1		T.GHL	33.8	32.5	32.4	33		43.8	42.8	42.8
TSCH	27.5	28.1	28.6	27.9	29		1.1	4.6		TSCH	33.9	33.3	33.3	34.3	32.8		2.7	4		TSCH	38.9	33.1	33.2	34.2	38.1		3.4	10.3
TSUG	27.5	28.3	28.5	27.5	29	4.1		4.9		TSUG	33.6	32.6	32.6	34.2	32.4	4.2		3.3		TSUG	34	32.6	32.8	34.4	38	3.5		8.9
TSDK	27.6	29.4	29.7	27.6	29.5	9.7	10.4			TSDK	33.9	33.6	33.3	34.4	33.3	11.7	12.1			TSDK	37.7	33.8	33.9	36.6	37.7	11	10.6
Nad3										Nad4										Nad4L
	TTHCH	TTHUG	TTB1	TTB2	T.GHL	TSCH	TSUG	TSDK			TTHCH	TTHUG	TTB1	TTB2	T.GHL	TSCH	TSUG	TSDK			TTHCH	TTHUG	TTB1	TTB2	T.GHL	TSCH	TSUG	TSDK
TTHCH		13.4	13.4	5.4	26.8	32.1	32.1	32.1		TTHCH		18.2	17.7	6.5	31.1	39.8	40.8	56.2		TTHCH		15.7	17.1	4.3	30	34.4	34.3	40
TTHUG	19.2		0	11.6	31.3	30.4	30.4	30.4		TTHUG	20.4		1	17.2	32.6	37.8	39.1	55		TTHUG	20.2		1.4	15.7	30	38.6	38.6	44.3
TTB1	19.2	0		11.6	31.3	30.4	30.4	30.4		TTB1	20.1	0.7		16.9	32.6	37.6	38.8	54.5		TTB1	20.7	0.5		17.1	30	40	40	44.3
TTB2	5.9	19.5	19.5		27.7	32.1	32.1	32.1		TTB2	8.7	20.3	20.2		31.3	40.3	41.4	57.2		TTB2	8	20.7	21.2		32.9	35.7	35.7	41.4
T.GHL	29.5	32.4	30.7	30.7		34.8	34.8	34.8		T.GHL	31.3	31.1	31.2	31.7		41.8	42.3	57.5		T.GHL	24.9	29.6	30	28.2		41.4	41.4	44.3
TSCH	33.9	32.4	32.4	33.6	38.9		0.9	4.5		TSCH	35.5	33.5	33.3	35.7	35.4		3.5	32.1		TSCH	34.4	34.7	35.2	35.2	36.2		0	1
TSUG	34.2	33.3	33.3	33.9	39.2	2.7		3.6		TSUG	34.8	33	32.8	35.4	35.6	3.3		33.8		TSUG	35.2	35.7	36.2	34.3	37.1	3.3		1
TSDK	33.9	32.4	32.4	33.3	36.6	8.6	8.6			TSDK	34.7	32.6	32.4	35.3	34.4	9.8	9.3			TSDK	34.7	36.2	36.6	38	38.5	16.4	18.8
Nad5										Nad6										Atp6
	TTHCH	TTHUG	TTB1	TTB2	T.GHL	TSCH	TSUG	TSDK			TTHCH	TTHUG	TTB1	TTB2	T.GHL	TSCH	TSUG	TSDK			TTHCH	TTHUG	TTB1	TTB2	T.GHL	TSCH	TSUG	TSDK
TTHCH		23.3	23.9	5.8	37.5	42.1	42.1	42.5		TTHCH		17.6	17	3.9	34	37.9	37.9	38.6		TTHCH		27.6	28	10.3	39.5	47.9	47.9	46.4
TTHUG	22.8		0.6	23.1	35.3	43.5	43.3	43.5		TTHUG	19.3		0.7	16.3	28.1	37.3	37.3	37.9		TTHUG	25.2		0.8	26.8	34.9	46	46	44.8
TTB1	23.3	0.8		23.7	35.3	43.7	43.5	43.7		TTB1	18.6	0.6		15.7	27.5	36.6	36.6	37.3		TTB1	24.8	0.6		27.6	34.9	45.6	45.6	44.6
TTB2	7.9	24.3	24.6		38.3	41	41.6	41.9		TTB2	7.8	19.9	19.7		33.3	35.9	35.9	36.6		TTB2	8.2	25	24.8		40.6	47.5	47.5	46.4
T.GHL	34.5	32.2	32.3	35.1		46.8	47.2	47.4		T.GHL	30.5	26.6	26.4	31		42.5	42.5	43.1		T.GHL	35.6	32.7	32.8	36		50.6	50.6	49.6
TSCH	36.1	36.1	36.2	36.5	38.6		4.1	7.6		TSCH	32.7	31.4	31.2	32.7	34.4		0.7	2		TSCH	37.7	36.4	36.2	38.6	39		0.8	9.6
TSUG	36.5	36.1	36	37.1	38.6	4.3		8.5		TSUG	32.9	31.4	31.2	32.9	35.1	2.2		2.6		TSUG	36.6	36.2	35.9	37.6	38.7	3.2		9.2
TSDK	36.3	36.2	36.3	35.8	39.1	10.3	10.5			TSDK	33.3	32	31.8	33.8	36.1	7.8	8.2			TSDK	36.9	35.8	35.8	37.6	38.5	11.6	11.6
Atp8										rrnL										rrnS
	TTHCH	TTHUG	TTB1	TTB2	T.GHL	TSCH	TSUG	TSDK			TTHCH	TTHUG	TTB1	TTB2	T.GHL	TSCH	TSUG	TSDK		rrnS	TTHCH	TTHUG	TTB1	TTB2	T.GHL	TSCH	TSUG	TSDK
TTHCH		37.8	40.5	10.8	51.4	62.2	64.9	62.2		TTHCH										TTHCH
TTHUG	26.7		2.7	35.1	40.5	51.4	54.1	54.1		TTHUG	15.6									TTHUG	14.1
TTB1	27.3	0.7		37.8	37.8	48.6	51.4	51.4		TTB1	15.5	0.3								TTB1	13.9	0.4
TTB2	8	28.7	29.3		48.6	56.8	59.5	56.8		TTB2	3.8	14.9	15							TTB2	2.5	14.2	14.1
T.GHL	41.3	40.7	40	43.3		48.6	51.5	48.6		T.GHL	23.3	23.6	23.7	23.8						T.GHL	22.8	21.4	21.6	23.7
TSCH	41.3	40.7	40	44.9	46.7		5.4	8.1		TSCH	27.5	27.6	27.7	28	29.9					TSCH	24.4	22.6	22.8	25.3	24.9
TSUG	42	41.3	40.7	45.3	48	3.3		8.1		TSUG	27.4	27.5	27.6	27.9	30.1	1.2				TSUG	23.6	22.2	22.3	24.4	24.9	1.6
TSDK	42.7	44	43.3	46	45.3	5.3	7.3			TSDK	27.7	28.3	28.4	27.9	30.3	4.7	4.8			TSDK	24.1	21.6	21.9	25	24.1	4.6	4.8
